# Supplementary material for: Theoretical Insights into the Impact of Pyrrole and Imidazole Substituents on the BODIPY Chromophore
Source: Molecules. 2025 May 18;30(10):2209. doi: 10.3390/molecules30102209 (PMC12114514; doi:10.3390/molecules30102209)
Supplement: Supplementary file 1 [file molecules-30-02209-s001.zip]

Archive with 1 entries (1 files):
- molecules-3626043-supplementary.pdf
